# Supplementary material for: Unveiling Dietary Complexity: A Scoping Review and Reporting Guidance for Network Analysis in Dietary Pattern Research
Source: Nutrients. 2025 Oct 17;17(20):3261. doi: 10.3390/nu17203261 (PMC12567371; doi:10.3390/nu17203261)
Supplement: Supplementary file 1 [file nutrients-17-03261-s001.zip]

Archive with 1 entries (1 files):
- nutrients-3825379-supplementary.pdf
